# Supplementary material for: Electroacupuncture Stimulation Regulates Adipose Lipolysis via Catecholamine Signaling Mediated by NLRP3 Suppression in Obese Rats
Source: Front Endocrinol (Lausanne). 2022 Jan 3;12:773127. doi: 10.3389/fendo.2021.773127 (PMC8762326; doi:10.3389/fendo.2021.773127)
Supplement: Supplementary file 1 [file DataSheet_1.zip]

Archive with 39 entries (36 files):
- original WB images/
- original WB images/ATGL-nig.tiff
- __MACOSX/
- __MACOSX/original WB images/
- __MACOSX/original WB images/._ATGL-nig.tiff
- original WB images/.DS_Store
- __MACOSX/original WB images/._.DS_Store
- original WB images/casepase1-ES.tiff
- __MACOSX/original WB images/._casepase1-ES.tiff
- original WB images/MAO-Es.tiff
- __MACOSX/original WB images/._MAO-Es.tiff
- original WB images/IL-1beta-nig.tiff
- __MACOSX/original WB images/._IL-1beta-nig.tiff
- original WB images/╬▓-actin-nig.tiff
- __MACOSX/original WB images/._╬▓-actin-nig.tiff
- original WB images/ATGL-ES.tiff
- __MACOSX/original WB images/._ATGL-ES.tiff
- original WB images/NLRP3-ES.tiff
- __MACOSX/original WB images/._NLRP3-ES.tiff
- original WB images/HSL-nig.tiff
- __MACOSX/original WB images/._HSL-nig.tiff
- original WB images/IL-1beta-ES.tiff
- __MACOSX/original WB images/._IL-1beta-ES.tiff
- original WB images/TH.tiff
- __MACOSX/original WB images/._TH.tiff
- original WB images/p-HSL-nig.tiff
- __MACOSX/original WB images/._p-HSL-nig.tiff
- original WB images/NLRP3-nig.tiff
- __MACOSX/original WB images/._NLRP3-nig.tiff
- original WB images/MAO-Nig.tiff
- __MACOSX/original WB images/._MAO-Nig.tiff
- original WB images/HSL-ES.tiff
- __MACOSX/original WB images/._HSL-ES.tiff
- original WB images/p-HSL-ES.tiff
- __MACOSX/original WB images/._p-HSL-ES.tiff
- original WB images/╬▓-actin-Es.tiff
- __MACOSX/original WB images/._╬▓-actin-Es.tiff
- original WB images/caspase1-nig.tiff
- __MACOSX/original WB images/._caspase1-nig.tiff
