# Supplementary material for: Electroacupuncture Stimulation Regulates Adipose Lipolysis via Catecholamine Signaling Mediated by NLRP3 Suppression in Obese Rats
Source: Front Endocrinol (Lausanne). 2022 Jan 3;12:773127. doi: 10.3389/fendo.2021.773127 (PMC8762326; doi:10.3389/fendo.2021.773127)
Supplement: Supplementary file 2 [file DataSheet_2.zip]

Archive with 49 entries (48 files):
- Project002_Series023_Lng_LVCC_Processed001_ch02.tif
- __MACOSX/
- __MACOSX/._Project002_Series023_Lng_LVCC_Processed001_ch02.tif
- Project002_Series023_Lng_LVCC_Processed001_ch00.tif
- Project002_Series080_Lng_LVCC_Processed001.tif
- Project002_Series023_Lng_LVCC_Processed001_ch01.tif
- __MACOSX/._Project002_Series023_Lng_LVCC_Processed001_ch01.tif
- Project002_Series075_Lng_LVCC_Processed001dapi_ch00.tif
- Project0020210604_Series024_Lng_LVCC_Processed001_ch02.tif
- __MACOSX/._Project0020210604_Series024_Lng_LVCC_Processed001_ch02.tif
- Project002_Series080_Lng_LVCC_Processed001_ch02.tif
- __MACOSX/._Project002_Series080_Lng_LVCC_Processed001_ch02.tif
- Project004_Series037_Lng_LVCC_Processed001.tif
- __MACOSX/._Project004_Series037_Lng_LVCC_Processed001.tif
- Project002_Series080_Lng_LVCC_Processed001_ch00.tif
- __MACOSX/._Project002_Series080_Lng_LVCC_Processed001_ch00.tif
- Project0020210604_Series024_Lng_LVCC_Processed001_ch01.tif
- __MACOSX/._Project0020210604_Series024_Lng_LVCC_Processed001_ch01.tif
- Project0020210604_Series024_Lng_LVCC_Processed001_ch00.tif
- Project002_Series080_Lng_LVCC_Processed001_ch01.tif
- __MACOSX/._Project002_Series080_Lng_LVCC_Processed001_ch01.tif
- HFD.jpg
- __MACOSX/._HFD.jpg
- Project002_Series075_Lng_LVCC_Processed001merge.tif
- __MACOSX/._Project002_Series075_Lng_LVCC_Processed001merge.tif
- Project002_Series075_Lng_LVCC_Processed001f480_ch02.tif
- __MACOSX/._Project002_Series075_Lng_LVCC_Processed001f480_ch02.tif
- Project004_Series025_Lng_LVCC_Processed001.tif
- __MACOSX/._Project004_Series025_Lng_LVCC_Processed001.tif
- Project0020210604_Series024_Lng_LVCC_Processed001.tif
- __MACOSX/._Project0020210604_Series024_Lng_LVCC_Processed001.tif
- Project004_Series037_Lng_LVCC_Processed001_ch02.tif
- __MACOSX/._Project004_Series037_Lng_LVCC_Processed001_ch02.tif
- Project004_Series037_Lng_LVCC_Processed001_ch01.tif
- __MACOSX/._Project004_Series037_Lng_LVCC_Processed001_ch01.tif
- Project004_Series037_Lng_LVCC_Processed001_ch00.tif
- __MACOSX/._Project004_Series037_Lng_LVCC_Processed001_ch00.tif
- HFD+ES.jpg
- __MACOSX/._HFD+ES.jpg
- Project002_Series075_Lng_LVCC_Processed001th_ch01.tif
- __MACOSX/._Project002_Series075_Lng_LVCC_Processed001th_ch01.tif
- Project004_Series025_Lng_LVCC_Processed001_ch02.tif
- __MACOSX/._Project004_Series025_Lng_LVCC_Processed001_ch02.tif
- Project004_Series025_Lng_LVCC_Processed001_ch00.tif
- Project004_Series025_Lng_LVCC_Processed001_ch01.tif
- __MACOSX/._Project004_Series025_Lng_LVCC_Processed001_ch01.tif
- Project002_Series023_Lng_LVCC_Processed001.tif
- __MACOSX/._Project002_Series023_Lng_LVCC_Processed001.tif
- ND.jpg
