# Supplementary material for: Electroacupuncture Stimulation Regulates Adipose Lipolysis via Catecholamine Signaling Mediated by NLRP3 Suppression in Obese Rats
Source: Front Endocrinol (Lausanne). 2022 Jan 3;12:773127. doi: 10.3389/fendo.2021.773127 (PMC8762326; doi:10.3389/fendo.2021.773127)
Supplement: Supplementary file 3 [file DataSheet_3.xlsx]

## Sheet: body weight
ND					HFD
58.8	54.9	63	63.8	57.8	61.7	65.5	56.6	54.1	58.1
110	110.7	124.5	123.6	111.5	121	136	117	104.5	109.4
163.7	163.7	180.7	171.7	162.4	154.9	183.5	176.9	150	176.8
188.2	189.6	209	195	195.3	199	228.7	205	189.8	205.4
224.3	221.9	238.5	220	221.9	272.3	311.6	285.2	278.5	307.2
277.5	269.3	286.7	267.5	262.5	315.9	384.2	358.6	361.3	368.2
334.6	325.6	348.2	316.4	319	407	430.6	408.5	419.3	390.3
378.7	361.6	389.7	353.6	356.7	448.5	464.3	446.6	459.8	440.7
406.3	385.2	408.9	376.7	376.2	487.9	505.2	494.9	490.6	482.2
465.7	433.4	462	438.7	430.1	523.8	534.5	530	532	511.8
481.4	454.3	481.7	436.8	447.4	565.7	544.2	560.3	573.9	545.9

## Sheet: body weight+ES
HFD					HFD+ES
522.5	544.2	520.5	545.9	544.7	545.1	528.3	534.6	533.1	524.5
586.4	574.2	583.2	565.5	582.2	530.9	517.2	533.4	517.7	530.6
622.4	610.6	621.7	601.8	613.8	552.8	548.2	560.3	549.3	548.3
664	630	647.8	614	627.5	560.2	546.4	557.8	545.4	544.9
686.2	641.9	675.2	646.9	666.5	602.1	579.7	581.9	574.2	574.5

## Sheet: fat weight
ND	HFD	HFD+ES
4.857	18.807	8.378
7.485	16.436	9.103
6.219	13.469	10.42
6.06	12.306	9.815
4.817	11.037	7.53

## Sheet: adipocyte
ND	HFD	HFD+ES
2.013	5.74	2.916
2.076	3.708	2.846
2.111	4.184	2.485
2.273	3.708	2.199
2.063	4.184	2.413

## Sheet: PCR
IL1
ND	HFD	HFD+ES
1.02527	1.86284	0.052465
0.94	1.83719	0.111684
0.618138	3.08977	0.68658
1.64262	3.88388	0.534959
IL10
ND	HFD	HFD+ES
1.45145	0.65293	0.65293
1.18715	0.549046	0.549046
0.851159	0.760489	0.760489
1	0.855595	0.855595
TNFa
ND	HFD	HFD+ES
1.21841	2.4657	0.56331
1.34257	2.62442	0.500694
0.982821	2.55266	0.565643
1.11471	2.32367	1.00139

## Sheet: WB
ATGL
ND	HFD	HFD+ES		HFD	nig	nig+es
0.58117	0.43949	0.634346		1.11735	0.30891	0.318519
0.597556	0.470962	0.820783		0.894988	0.305256	0.4861
0.691801	0.473652	0.692988		1.12495	0.487029	0.360906
phsl/hsl
ND	HFD	HFD+ES		HFD	nig	nig+es
1.50455	0.434702	1.9737		0.323656	0.0888693	0.192819
1.06734	0.444717	1.59386		0.404631	0.0683162	0.156495
1.36187	0.558107	0.967766		0.361287	0.0776551	0.161662
TH
ND	HFD	HFD+ES
0.767179	0.963456	1.01562
0.923885	0.876535	0.828592
1.06513	1.24895	1.38617
MAOA
ND	HFD	HFD+ES		HFD	nig	nig+es
0.219251	1.10754	0.417164		1.11735	0.30891	0.318519
0.345968	1.02943	0.567725		0.894988	0.305256	0.4861
0.294998	1.12944	0.606751		1.12495	0.487029	0.360906
NLRP3
ND	HFD	HFD+ES		HFD	nig	nig+es
0.459315	0.909305	0.65531		0.629572	0.770457	0.818425
0.541327	1.10058	0.529036		0.542771	0.791391	0.726686
0.649448	1.2072	0.727824		0.553407	0.681397	0.688789
IL1
ND	HFD	HFD+ES		HFD	nig	nig+es
0.445758	0.752576	0.456522		0.54679	0.857452	0.816666
0.548449	0.773678	0.55		0.59826	0.906969	0.716469
0.404054	0.966465	0.609849		0.523968	0.920559	0.712224
Caspase1
ND	HFD	HFD+ES		HFD	nig	nig+es
0.592328	1.07908	0.630195		0.48365	0.656187	0.616902
0.755891	1.15734	0.476467		0.363391	0.730801	0.59521
0.349482	1.06916	0.715455		0.431873	1.00341	0.807144

## Sheet: IF
F4/80 TH
ND	HFD	HFD+ES		HFD	nig	nig+es
0.595	0.824	0.772		0.772	0.869	0.849
0.698	0.862	0.767		0.719	0.878	0.802
0.674	0.838	0.745		0.769	0.822	0.818
0.65	0.842	0.761		0.723	0.83	0.806

## Sheet: TG
ND	HFD	HFD+ES
1.5606	3.1737	1.4339
2.1548	2.3165	2.0847
1.8587	2.2503	1.8567
2.486	2.3301	2.4685

## Sheet: NEEF
ND	HFD	HFD+ES
419.96	539.183	390.489
292.699	488.279	298.727
355.66	406.564	315.472
327.529	477.562	429.337

## Sheet: TCH
ND	HFD	HFD+ES
2.1532	3.0736	2.0802
2.6722	2.742	2.3072
2.1815	2.9114	2.2302
2.4654	2.6032	2.5221

[truncated: 4 more sheets: NE, Tnfα, IL6, IL4]
